# Supplementary material for: Microbial Species Isolated from Infected Wounds and Antimicrobial Resistance Analysis: Data Emerging from a Three-Years Retrospective Study
Source: Antibiotics (Basel). 2021 Sep 24;10(10):1162. doi: 10.3390/antibiotics10101162 (PMC8532735; doi:10.3390/antibiotics10101162)
Supplement: Supplementary file 1 [file antibiotics-10-01162-s001.zip]

Archive with 1 entries (1 files):
- antibiotics-1350904-supplementary.pdf
